# Supplementary material for: Multifield-Controlled Terahertz Hybrid Metasurface for Switches and Logic Operations
Source: Nanomaterials (Basel). 2022 Oct 26;12(21):3765. doi: 10.3390/nano12213765 (PMC9658003; doi:10.3390/nano12213765)
Supplement: Supplementary file 1 [file nanomaterials-12-03765-s001.zip]

Archive with 1 entries (1 files):
- nanomaterials-1859711-supplementary.pdf
